# Supplementary material for: Transcriptome analysis reveals the roles of phytohormone signaling in tea plant (Camellia sinensis L.) flower development
Source: BMC Plant Biol. 2022 Oct 4;22:471. doi: 10.1186/s12870-022-03853-w (PMC9531472; doi:10.1186/s12870-022-03853-w)
Supplement: Supplementary file 8 — Additional file 8: Table S5: Two-way ANOVA test F-value of expression levels of the genes related to flowering time and flower development for three C. sinensis cultivars (BY1, HJY and SCZ) affected by development stage (S) and cultivar (C). [file 12870_2022_3853_MOESM8_ESM.xlsx]

## Sheet: 花发育1
Supplementary Table S5 Two-way ANOVA test F-value of expression levels of the genes related to flowering time and flower development for three C. sinensis cultivars (BY1, HJY and SCZ) affected by development stage (S) and cultivar (C).
Gene ID	Gene name	S	C	S×C
Age pathway
TEA006753	SBP1	16.60***	2.95	3.02*
TEA008701	SPL11	35.39***	24.90***	4.37*
TEA005037	SPL12	24.08***	1.63	3.55*
TEA004492	SPL13B	41.71***	9.24**	7.48**
TEA028764	SPL16	66.43***	3.32	4.63**
TEA008888	SPL4	118.44***	0.90	2.33
TEA019245	SPL5	22.76***	1.22	2
TEA005384	SPL6	39.54***	4.84*	5.17**
TEA030618	SPL6	5.91*	5.85*	4.22*
TEA031882	SPL6	60.57***	1.68	3.91*
TEA008702	SPL7	8.10**	11.25***	1.31
TEA008716	SPL8	59.65***	1.14	0.61
TEA021614	SPL8	7.28**	1.37	1.62
Autonomous pathway
TEA008532	FCA	39.26***	1.94	2.66
TEA017410	FVE/MSI4	20.15***	5.66*	4.14*
TEA033321	FVE/MSI4	103.41***	8.29**	10.8***
TEA033326	FVE/MSI4	108.84***	2.45	3.77*
TEA031394	HDA5	52.84***	10.43**	10***
TEA032404	JMJ705	54.47***	11.24***	10.85***
TEA006491	LDL1	14.35***	1.03	1.99
TEA033317	MSI5	9.83**	4.17*	2.56
TEA020937	PRMT10	165.94***	0.61	2.55
TEA032411	REF6	32.98***	2.54	2.61
TEA010454	SYP22	16.11***	0.66	1.13
TEA004729	ESD4	65.09***	4.94*	3.15*
TEA030138	PEP/FLK	5.58*	20.9***	2.23
Gibberellin pathway
TEA014251	GA2OX1	57.53***	2.89	4.01*
TEA017925	GA2OX8	59.34***	5.09*	2.19
TEA001322	GA20OX1B	9.97**	9.03**	2.87
TEA011661	GA20OX2	111.28***	7.88**	4.09*
TEA026742	GID1B	15.76***	1.76	1.80
TEA024126	GID1C	8.76**	16.98***	1.78
TEA008736	GAI	13.07***	23.15***	3.26*
TEA009882	GAI1	52.38***	3.72*	4.25*
TEA022818	GAI1	63.98***	8.46**	2.77
TEA030911	RGA1	43.49***	5.34*	0.89
TEA003650	RGA2	36.60***	0.76	1.34
TEA006279	RGA3	94.76***	0.96	1.69
TEA009884	RGA3	25.27***	0.21	0.70
Photoperiod pathway
TEA012616	CRY1	21.71***	13.87***	2.13
TEA005460	PHYA1	85.34***	9.47**	1.01
TEA007077	PIF3	10.10**	2.89	2.60
TEA000440	APRR1/TOC1	73.61***	2.15	3.90*
TEA003952	CCA1	75.52***	21.32***	11.34***
TEA014314	CDF2	88.62***	1.61	3.33*
TEA016325	CDF2	43.18***	25.04***	11.05***
TEA021053	CDF2	58.07***	2.23	2.87
TEA008212	CDF3	81.11***	0.43	3.28*
TEA011848	CDF3	21.29***	4.15*	1.15
TEA017529	CDF3	25.00***	0.28	5.92**
TEA013564	COP1	5.56*	3.51	0.33
TEA023893	COP1	7.20**	6.41**	3.07*
TEA017126	ELF4	112.96***	0.46	4.99**
TEA015007	GI	35.35***	0.03	1.12
TEA011367	LHY	12.06***	2.16	2.07
TEA018025	LHY	41.66***	1.89	6.63**
TEA026135	PRR73	32.72***	0.82	2.86
TEA026142	PRR73	109.46***	5.82*	3.88*
TEA033521	PRR95	44.55***	7.62**	4.24*
TEA015607	RVE8	24.45***	47.42***	13.77***
TEA000229	ZTL/LKP1/ADO1	30.92***	1.47	1.57
TEA011723	ZTL/LKP1/ADO1	21.20***	16.13***	2.24
TEA009053	NFYA3	47.05***	7.47**	6.02**
TEA025632	NFYA3	7.44**	2.74	1.32
TEA011375	NFYB3	75.09***	3.68*	2.65
TEA021636	NFYB5	91.32***	2.21	2.58
TEA018172	NFYB8	72.22***	11.58***	2.75
TEA008802	NFYC1	11.24***	4.06*	5.27**
TEA022201	NFYC9	30.63***	20.99***	10.10***
TEA006757	CIA2	22.74***	11.31***	2.00
TEA026771	CO3	6.19**	2.93	2.94*
TEA032838	COL13	18.79***	2.25	0.85
TEA016175	COL2	66.06***	0.99	1.83
TEA001006	COL4	3.76*	4.44*	1.77
TEA004944	COL4	15.40***	0.34	0.57
TEA014116	COL4	21.23***	2.37	1.12
TEA026498	COL5	11.90***	1.73	4.07*
TEA003643	COL9	3.35	8.46**	5.22**
Vernalization pathway
TEA020012	VRN1	18.79***	2.25	0.85
TEA031773	VIL1	10.1**	2.89	2.6
TEA010242	LHP1	73.61***	2.15	3.9*
TEA010791	FRL4A	88.62***	1.61	3.33*
TEA011590	FRL2	81.11***	0.43	3.28*
TEA013506	VIP2	112.96***	0.46	4.99**
TEA014959	FRL2	109.46***	5.82*	3.88*
TEA024104	FRL3	59.34***	5.09*	2.19
TEA025370	VIP6	111.28***	7.88**	4.09*
TEA033371	VIP5	22.33***	1.06	1.85
Multi-signaling pathway floral inhibitor
TEA033019	MAF1	40.47***	20.39***	19.62***
Floral transition integrator
TEA015714	HD3A	22.25***	7.33**	1.30
TEA015783	SOC1	53.18***	5.79*	3.18*
TEA003201	LFY	50.45***	5.28*	4.06*
Significant differences are reported as * P < 0.05.
** P < 0.01.
*** P < 0.001.
