# Supplementary material for: Transcriptome analysis reveals the roles of phytohormone signaling in tea plant (Camellia sinensis L.) flower development
Source: BMC Plant Biol. 2022 Oct 4;22:471. doi: 10.1186/s12870-022-03853-w (PMC9531472; doi:10.1186/s12870-022-03853-w)
Supplement: Supplementary file 9 — Additional file 9: Table S6: Two-way ANOVA test F-value of genes expression levels related to auxin biosynthesis and signaling transduction for three C. sinensis cultivars (BY1, HJY and SCZ) affected by development stage (S) and cultivar (C). [file 12870_2022_3853_MOESM9_ESM.xlsx]

## Sheet: IAA1
Supplementary Table S6 Two-way ANOVA test F-value of genes expression levels related to auxin biosynthesis and signaling transduction for three C. sinensis cultivars (BY1, HJY and SCZ) affected by development stage (S) and cultivar (C).
Gene ID	Gene name	S	C	S×C
From Trp to IPA
TEA001069	TAR4	51.04***	0.88	0.52
TEA015009	TAR4	45.68***	25.92***	24.02***
From IPA to IAA
TEA000673	YUC10	40.25***	4.85*	3.61*
TEA001920	YUC6	33.77***	2.07	1.08
TEA022292	YUC2	24.33***	14.72***	14.86***
TEA024530	At1g62620	21.66***	7.86**	10.25***
From IAOx to IAAId
TEA010137	ALDH7B4	20.42***	27.83***	2.43
TEA019104	ALDH22A1	88.89***	0.38	1.44
TEA025215	ALDH3I1	20.87***	0.08	5.29**
TEA028626	AAO1	62.24***	1.91	1.24
From IAOx to IAN
TEA006699	UGT87A1	27.28***	3.32	1.30
TEA006701	UGT87A1	11.91***	1.72	1.40
TEA006702	UGT87A1	18.68***	36.1***	4.04*
TEA009367	abhd17c	64.4***	7.09**	11.91***
TEA019999	UGT86A1	11.22***	11.96***	3.84*
TEA020219	UGT74B1	23.12***	16.13***	5.48**
TEA029537	UGT74B1	22.30***	0.39	1.73
TEA030714	UGT87A2	19.24***	110.53***	7.02**
From IAM to IAA
TEA010651	At4g34880	96.11***	0.70	3.07*
TEA029067	gatA	18.03***	4.68*	3.46*
TEA029069	gatA	55.16***	12.73***	8.13***
AUX1
TEA003908	LAX3	25.32***	0.95	1.68
TEA009090	LAX2	35.52***	0.59	5.56**
TEA019802	LAX2	19.79***	6.50**	4.06*
TEA028907	LAX5	10.51***	1.37	1.19
TEA029670	LAX3	7.50**	1.64	1.87
TIR1
TEA000659	TIR1	25.99***	0.54	2.13
TEA003694	TIR1	36.59***	3.21	5.40**
AUX/IAA
TEA006379	IAA16	10.92***	1.13	0.84
TEA006688	IAA26	24.44***	4.69*	4.46*
TEA006724	AUX22B	49.86***	2.23	3.74*
TEA009252	IAA27	24.38***	0.90	1.45
TEA011663	AUX22D	94.76***	17.17***	14.32***
TEA011785	IAA26	17.34***	2.49	2.45
TEA013843	AUX22D	39.87***	6.34**	5.40**
TEA014506	IAA7	34.11***	1.73	1.98
TEA017226	IAA27	60.05***	0.79	2.47
TEA024212	AUX22D	24.36***	2.82	3.02*
TEA026093	IAA33	38.66***	11.35***	4.75**
TEA026398	IAA27	75.45***	0.85	3.29*
TEA026521	IAA29	7.69**	3.06	10.08***
TEA027307	IAA14	56.04***	8.97**	7.48**
TEA027708	IAA17	31.54***	0.80	2.95*
TEA027710	AUX22	4.88*	4.13*	4.43*
TEA032610	IAA9	47.60***	0.52	1.13
ARF
TEA006053	ARF6	13.04***	0.18	2.67
TEA014343	ARF4	17.80***	1.99	1.86
TEA014518	ARF9	12.79***	2.84	2.14
TEA020221	ARF5	7.03**	1.61	1.76
TEA021213	GALS3	19.53***	1.94	1.19
TEA025245	ARF19	22.18***	1.65	1.22
TEA027331	ARF9	31.99***	3.10	3.57*
GH3
TEA000236	GH3.1	9.37**	3.21	1.46
TEA000300	GH3.17	18.96***	0.41	0.25
TEA013731	GH3.1	20.68***	1.59	2.68
TEA028720		42.96***	0.80	4.16*
TEA029197	GH3.1	45.87***	2.94	0.78
TEA030743	GH3.6	9.36**	1.60	0.94
SAUR
TEA002773	SAUR50	15.44***	0.27	0.05
TEA003608	P33079	86.87***	24.80***	12.63***
TEA007385	SAUR72	17.57***	8.62**	2.01
TEA009160	SAUR32	3.62*	3.22	2.13
TEA009817	SAUR71	64.86***	0.68	1.84
TEA019742	SAUR32	44.52***	0.68	2.39
TEA020222	SAUR50	9.95**	6.61**	4.00*
TEA020484	P33083	27.05***	2.24	3.08*
TEA020543	SAUR10	58.47***	21.94***	10.44***
TEA021826	SAUR66	38.79***	18.23***	15.73***
TEA021842	SAUR64	43.92***	8.30**	6.26**
TEA021866	SAUR61	23.61***	3.73*	4.96**
TEA027304	SAUR78	40.39***	6.31**	6.71**
TEA030078	SAUR36	37.71***	29.75***	20.78***
TEA033527	SAUR32	17.78***	4.09*	1.20
Significant differences are reported as * P < 0.05.
** P < 0.01.
*** P < 0.001.
