# Supplementary material for: Transcriptome analysis reveals the roles of phytohormone signaling in tea plant (Camellia sinensis L.) flower development
Source: BMC Plant Biol. 2022 Oct 4;22:471. doi: 10.1186/s12870-022-03853-w (PMC9531472; doi:10.1186/s12870-022-03853-w)
Supplement: Supplementary file 10 — Additional file 10: Table S7: Two-way ANOVA test F-value of genes expression levels related to cytokinin biosynthesis and signaling transduction for three C. sinensis cultivars (BY1, HJY and SCZ) affected by development stage (S) and cultivar (C). [file 12870_2022_3853_MOESM10_ESM.xlsx]

## Sheet: CK1
Supplementary Table S7 Two-way ANOVA test F-value of genes expression levels related to cytokinin biosynthesis and signaling transduction for three C. sinensis cultivars (BY1, HJY and SCZ) affected by development stage (S) and cultivar (C).
Gene ID	Gene name	S	C	S×C
From DMAAP to iPRPs
TEA023125	IPT3	11.18***	9.54**	5.94**
From iPRPs to tZRPs
TEA002232	CYP714B2	9.59**	0.97	2.04
TEA013274	CYP714A1	9.28**	1.08	1.22
From Isopentenyl-adenine to Adenine and 3-Methylbut-2-enal
TEA016785	CKX7	74.46***	4.05*	2.43
TEA020986	CKX5	16.95***	12.42***	7.35**
From DMAAP to cis-Zeatin
TEA015325	IPT2	84.03***	0.8	0.93
From cis-Zeatin to UPD and cis-Zeatin-O-glucoside
TEA009753	ZOG1	35.45***	6.68**	6.1**
TEA025983	UGT73B3	12.65***	2.07	2.09
TEA025984	Q8H0F2	9.64**	3.36	0.97
CRE1
TEA003578	AHK4	18.43***	4.81*	2.15
TEA006588	AHK3	21.16***	1.81	10.24***
TEA012787	AHK2	65.72***	9.45**	0.60
TEA026951	AHK5	64.87***	10.52***	3.04*
TEA026954	AHK5	26.38***	8.45**	3.36*
TEA030652	CKI1	9.04**	0.81	0.83
AHP
TEA011785	IAA26	17.34***	2.49	2.45
TEA012919	AHP1	7.45**	0.93	1.41
TEA014529	AHP1	44.32***	6.19**	2.22
B-ARR
TEA000844	EFM	25.23***	10.00**	4.75**
TEA005720	RR23	42.35***	13.81***	4.05*
TEA005778	PHL11	60.58***	2.38	0.67
TEA006275	PHL11	43.57***	5.92*	1.18
TEA006372	HHO3	13.2***	18.88***	2.61
TEA007275	ARR2	9.84**	0.09	0.93
TEA011036	KAN2	28.08***	6.72**	4.48*
TEA011470	PHL7	81.32***	9.78**	6.26**
TEA014347	MYBC1	71.77***	0.17	2.51
TEA014832	RR23	41.82***	2.56	2.10
TEA015144	GLK1	17.45***	0.74	1.13
TEA015398	PHL11	57.53***	0.62	3.06*
TEA015643	RR26	22.74***	0.36	0.72
TEA016333	PHL8	56.21***	5.66*	3.87*
TEA020352	KAN1	49.66***	4.14*	6.17**
TEA028981	RR26	54.08***	1.20	6.25**
TEA033253	PHL5	33.79***	2.03	3.68*
A-ARR
TEA012287	ARR9	19.07***	5.73*	2.92
TEA019192	ARR6	36.74***	4.17*	5.13**
Significant differences are reported as * P < 0.05.
** P < 0.01.
*** P < 0.001.
