# Supplementary material for: Transcriptome analysis reveals the roles of phytohormone signaling in tea plant (Camellia sinensis L.) flower development
Source: BMC Plant Biol. 2022 Oct 4;22:471. doi: 10.1186/s12870-022-03853-w (PMC9531472; doi:10.1186/s12870-022-03853-w)
Supplement: Supplementary file 11 — Additional file 11: Table S8: Two-way ANOVA test F-value of genes expression levels related to abscisic acid biosynthesis and signaling transduction for three C. sinensis cultivars (BY1, HJY and SCZ) affected by development stage (S) and cultivar (C). [file 12870_2022_3853_MOESM11_ESM.xlsx]

## Sheet: ABA1
Supplementary Table S8 Two-way ANOVA test F-value of genes expression levels related to abscisic acid biosynthesis and signaling transduction for three C. sinensis cultivars (BY1, HJY and SCZ) affected by development stage (S) and cultivar (C).
Gene ID	Gene name	S	C	S×C
From Zeaxanthin to Antheraxanthin to Violaxanthin
TEA023655	auaG	56.79***	4.09*	4.57*
TEA014409	MO1	6.62**	2.38	2.37
TEA023505	MO2	29.17***	1.26	0.84
TEA013909	O81360	44.84***	8.38**	8.39***
TEA011681	SOVF_077800	7.46**	3.85*	3.66*
From 9-cis-neoxanthin to Xanthoxin
TEA022237	NCED1	11.15***	1.79	1.20
TEA025155	NCED1	18.02***	0.62	1.01
TEA030362	NCED2	32.91***	0.11	3.40*
From Xanthoxin to Abscisic aldehyde
TEA014269	lvr	65.64***	10.51***	12.38***
TEA001818	Q94KL7	25.31***	12.6***	4.65**
TEA001826	Q94KL7	15.08***	1.73	1.66
TEA005539	Q94KL7	43.78***	7.35**	3.03*
TEA030347	Q94KL7	64.34***	7.19**	8.07***
TEA009521	Q94KL8	40.84***	18.77***	0.85
TEA009818	SDR2a	2.29	1.57	2.3
From Abscisic aldehyde to ABA
TEA028626	AAO1	62.24***	1.91	1.24
From ABA to 8’-hydroxy-ABA
TEA013226	CYP707A4	16.22***	3.54	3.67*
From ABA to ABA-GE
TEA010264	AOG	10.73***	0.62	0.69
TEA013438	AOG	9.93**	1.15	1.14
TEA024137	AOG	9.38**	0.55	0.59
TEA024307	AOG	8.19**	2.10	2.17
TEA022725	GmSGT2	10.56***	1.43	2.04
TEA001578	TOGT1	45.41***	10.39**	6.87**
TEA012544	TOGT1	30.12***	1.16	0.53
TEA014260	TOGT1	16.76***	0.17	0.25
TEA026036	TOGT1	40.05***	12.86***	16.71***
TEA025983	UGT73B3	12.65***	2.07	2.09
PYR/PYL
TEA016225	PYL4	25.78***	0.19	0.55
TEA026592	PYL4	86.65***	0.72	1.61
TEA010094	PYR1	12.94***	5.76*	1.56
TEA014082	PYR1	34.18***	1.31	1.71
PP2C
TEA015199	At2g29380	41.08***	11.9***	14.57***
TEA010071	At4g03415	37.19***	3.40	2.64
TEA008316	At5g01700	60.72***	20.07***	10.53***
TEA001913	At5g26010	17.69***	13.29***	4.91**
TEA025660	HAB1	72.29***	8.55**	6.89**
TEA029250	Os11g0109000	53.94***	17.17***	8.81***
TEA019944	PP2CA	63.99***	0.25	2.21
SnRK2
TEA026652	ABCI12	68.02***	8.03**	4.24*
TEA019855	SAPK3	35.4***	1.58	1.72
TEA015666	SRK2B	13.81***	0.25	0.60
ABF
TEA007911	ABF2	86.81***	7.2**	12.78***
TEA002878	BZIP53	29.3***	6.97**	3.57*
TEA027409	DPBF3	32.55***	0.32	1.30
Significant differences are reported as * P < 0.05.
** P < 0.01.
*** P < 0.001.
