# Supplementary material for: Transcriptome analysis reveals the roles of phytohormone signaling in tea plant (Camellia sinensis L.) flower development
Source: BMC Plant Biol. 2022 Oct 4;22:471. doi: 10.1186/s12870-022-03853-w (PMC9531472; doi:10.1186/s12870-022-03853-w)
Supplement: Supplementary file 12 — Additional file 12: Table S9: Two-way ANOVA test F-value of genes expression levels related to gibberellin biosynthesis and signaling transduction for three C. sinensis cultivars (BY1, HJY and SCZ) affected by development stage (S) and cultivar (C). [file 12870_2022_3853_MOESM12_ESM.xlsx]

## Sheet: GA1
Supplementary Table S9 Two-way ANOVA test F-value of genes expression levels related to gibberellin biosynthesis and signaling transduction for three C. sinensis cultivars (BY1, HJY and SCZ) affected by development stage (S) and cultivar (C).
Gene ID	Gene name	S	C	S×C
From GGPP to CPP
TEA000496	TPS28	6.97**	1.60	2.01
From CPP to Eent-kaurene
TEA008638	Q39548	139.58***	1.58	4.23*
TEA017740	Q39548	57.59***	4.88*	3.24*
From Eent-kaurene to GA12-aldchydc
TEA029176	KO	20.52***	8.66**	8.62***
From GA12-aldchydc to GA12
TEA027889	KAO1	80.84***	4.63*	6.21**
TEA027891	KAO1	54.83***	5.63*	7.17**
From GA12 to GA15 to GA24 to GA9, from GA53 to GA20
TEA000753	At5g05600	118.11***	3.94*	1.84
TEA001322	GA20ox1B	40.47***	20.39***	19.62***
TEA011661	GA20OX2	21.29***	4.15*	1.15
TEA013081	-	84.61***	0.14	3.85*
TEA013927	AOP1.2	11.69***	5.04*	4.05*
TEA023937	DLO2	43.62***	1.54	0.98
TEA031247	tropC	10.92***	7.27**	2.51
From GA9 to GA4, from GA20 to GA1
TEA000474	AOP1	14.86***	0.11	0.26
TEA013078	PUP3	83.78***	12.24***	9.19***
TEA013217	SRG1	20.58***	13.57***	1.28
TEA013927	AOP1.2	11.69***	5.04*	4.05*
TEA015832	hxnY	63.60***	70.31***	11.67***
TEA016482	AOP1.2	9.89**	6.93**	2.08
TEA018051	hxnY	10.46**	9.88**	1.27
TEA024231	hxnY	45.33***	0.95	3.34*
TEA027915	SRG1	45.91***	4.85*	0.51
TEA031247	tropC	10.92***	7.27**	2.51
From GA9 to GA51, from GA4 to GA34, from GA20 to GA29, from GA1 to GA8
TEA004142	-	5.20*	4.90*	2.68
TEA013927	AOP1.2	11.69***	5.04*	4.05*
TEA014251	GA2OX1	41.66***	1.89	6.63**
TEA015832	hxnY	63.6***	70.31***	11.67***
TEA016475	AOP1.2	9.82**	3.60*	2.51
TEA016482	AOP1.2	9.89**	6.93**	2.08
TEA017925	GA2OX8	11.24***	4.06*	5.27**
TEA031629	EAPP	45.53***	61.2***	6.20**
GID1
TEA020379	CXE15	42.65***	9.33**	10.58***
TEA024126	GID1C	9.97**	9.03**	2.87
TEA024183	CXE1	10.4**	3.92*	1.38
TEA026742	CXE1	63.98***	8.46**	2.77
TEA026795	CXE11	54.84***	2.41	3.76*
TEA027483	CXE8	62.36***	2.2	3.87*
TEA027501	CXE9	6.45**	0.59	0.14
TEA027502	CXE8	123.18***	8.15**	7.33**
TEA029113	CXE17	7.01**	2.66	2.02
TEA030000	CXE16	61.52***	15.56***	10.31***
DELLA
TEA002810	SCL1	25.83***	10.85***	3.24*
TEA003134	SCL28	6.33**	1.94	2.18
TEA005359	PAT1	35.14***	0.00	0.57
TEA008736	GAI	9.83**	4.17*	2.56
TEA009882	GAI1	65.09***	4.94*	3.15*
TEA018041	SCL9	17.3***	0.86	1.66
TEA019612	SCL9	6.44**	14.21***	3.73*
TEA019624	SCL8	47.58***	5.19*	3.04*
TEA019684	SCL7	42.03***	10.77***	1.96
TEA022777	CIGR1	38.51***	2.04	4.49*
TEA022818	GAI1	3.35	8.46**	5.22**
TEA024439	SCL14	55.36***	1.61	1.46
TEA028078	PAT1	33.59***	3.36	0.80
TEA028388	SCR	75.35***	7.99**	8.06***
TEA029714	SCL28	5.93*	1.79	2.19
TEA030305	SCL28	13.70***	0.45	2.26
TEA031307	SCL13	16.02***	18.29***	5.19**
TEA033166	SHR	12.51***	0.13	2.14
TF
TEA000421	BHLH63	33.04***	11.68***	2.99*
TEA001206	BHLH48	15.85***	5.37*	2.58
TEA004704	HEC3	39.37***	8.84**	5.38**
TEA004707	BHLH094	98.01***	0.44	2.48
TEA005852	UNE12	63.94***	3.32	1.34
TEA007077	PIF3	20.15***	5.66*	4.14*
TEA011633	UNE10	14.45***	10.1**	5.79**
TEA011688	BHLH123	23.94***	8.58**	6.81**
TEA012995	BHLH137	10.78***	5.34*	2.39
TEA012998	BHLH137	65.31***	4.41*	1.02
TEA014689	BHLH66	71.61***	14.62***	6.42**
TEA022018	BHLH74	20.29***	2.61	1.91
TEA022528	BIM2	9.62**	17.94***	0.95
TEA022718	SPT	88.05***	2.68	1.45
TEA026346	BHLH74	49.31***	4.24*	4.70**
TEA027568	BHLH75	26.3***	5.01*	9.38***
TEA029953	BHLH66	40.56***	2.27	4.92**
TEA032182	UNE12	73.61***	3.44	4.34*
TEA032221	BHLH49	30.51***	5.12*	1.07
TEA032260	UNE10	18.73***	6.23**	7.40**
TEA033198	BHLH62	25.62***	1.15	1.87
Significant differences are reported as * P < 0.05.
** P < 0.01.
*** P < 0.001.
