# Supplementary material for: Transcriptome analysis reveals the roles of phytohormone signaling in tea plant (Camellia sinensis L.) flower development
Source: BMC Plant Biol. 2022 Oct 4;22:471. doi: 10.1186/s12870-022-03853-w (PMC9531472; doi:10.1186/s12870-022-03853-w)
Supplement: Supplementary file 13 — Additional file 13: Table S10: Two-way ANOVA test F-value of genes expression levels related to salicylic acid biosynthesis and signaling transduction for three C. sinensis cultivars (BY1, HJY and SCZ) affected by development stage (S) and cultivar (C). [file 12870_2022_3853_MOESM13_ESM.xlsx]

## Sheet: SA1
Supplementary Table S10 Two-way ANOVA test F-value of genes expression levels related to salicylic acid biosynthesis and signaling transduction for three C. sinensis cultivars (BY1, HJY and SCZ) affected by development stage (S) and cultivar (C).
Gene ID	Gene name	S	C	S×C
From Phenylalanine to trans-Cinnamate
TEA003137	PAL	22.68***	3.18	4.60**
TEA003374	PAL	21.22***	1.25	0.41
TEA014056	PAL6	76.18***	4.15*	8.55***
TEA014166	PAL3	89.05***	38.57***	30.15***
TEA023243	PAL	36.16***	3.42	5.38**
TEA024587	PAL	58.42***	1.59	4.57*
TEA034008	PAL	42.71***	2.88	2.58
NPR1
TEA007625	NPR1	58.55***	3.44	5.20**
TEA012954	NPR5	8.89**	5.27*	3.57*
TEA014075	At5g58620	36.41***	5.95*	2.03
TGA
TEA010733	TGA7	39.21***	0.09	2.09
TEA014041	Q41558	32.21***	2.01	2.75
TEA015249	TGA10	110.14***	8.44**	3.74*
TEA027854	TGA9	13.28***	2.65	3.82*
TEA030075	TGA1	144.47***	7.68**	12.44***
PR-1
TEA002521	P09042	67.79***	20.35***	12.55***
TEA022146	STS14	88.82***	8.31**	8.95***
TEA022150	STS14	1.96	3.56*	2.02
TEA030748	PR1B1	16.50***	6.59**	6.99**
Significant differences are reported as * P < 0.05.
** P < 0.01.
*** P < 0.001.
