# Supplementary material for: Transcriptome analysis reveals the roles of phytohormone signaling in tea plant (Camellia sinensis L.) flower development
Source: BMC Plant Biol. 2022 Oct 4;22:471. doi: 10.1186/s12870-022-03853-w (PMC9531472; doi:10.1186/s12870-022-03853-w)
Supplement: Supplementary file 14 — Additional file 14: Table S11: Two-way ANOVA test F-value of genes expression levels related to jasmonic biosynthesis and signaling transduction for three C. sinensis cultivars (BY1, HJY and SCZ) affected by development stage (S) and cultivar (C). [file 12870_2022_3853_MOESM14_ESM.xlsx]

## Sheet: JA1
Supplementary Table S11 Two-way ANOVA test F-value of genes expression levels related to jasmonic biosynthesis and signaling transduction for three C. sinensis cultivars (BY1, HJY and SCZ) affected by development stage (S) and cultivar (C).
Gene ID	Gene name	S	C	S×C
From Phosphatidylcholine to α-Linolenic acid
TEA000390	PLA2-I	29.31***	35.87***	9.84***
TEA006574	CAMTA4	47.50***	1.93	1.89
TEA018114	At4g16820	5.52*	1.42	1.28
TEA022375	SDP1	44.54***	1.98	3.42*
TEA028584	B3GALT7	39.19***	101.61***	7.34**
TEA029501	RUG3	77.79***	2.82	0.49
TEA030352	PLA2-ALPHA	15.76***	0.50	0.94
From α-Linolenic acid to 13(S)-HpOTrE
TEA020304	LOX6	62.68***	2.47	2.48
TEA020832	LOX3.1	42.01***	8.05**	2.17
TEA027370	LOX1.6	78.55***	8.95**	4.80**
From 12,13-EOTrE to OPDA
TEA001905	AOC	16.76***	2.84	3.57*
From OPDA to OPC8
TEA020350	OPR1	5.55*	7.17**	1.75
TEA022638	OPR11	65.44***	7.50**	9.93***
TEA029800	OPR3	90.16***	2.20	4.56*
From OPC8 to OPC8-CoA
TEA006518	AAE6	34.00***	8.04**	5.61**
TEA006519	AAE6	71.90***	2.78	4.20*
TEA018045	4CLL9	10.91***	1.11	0.18
TEA022097	AAE20	15.55***	4.83*	5.82**
TEA028833	4CLL9	105.97***	2.64	1.76
TEA031627	4CLL9	41.19***	59.94***	2.85
From OPC8-CoA to JA
TEA007262	ACX2	7.14**	3.58*	1.99
TEA013436	ACX4	18.40***	1.71	1.02
TEA016279	ACX4	76.33***	2.22	0.97
TEA017099	ACX4	27.93***	21.93***	1.85
TEA024011	ACX4	12.56***	1.56	1.57
TEA024013	ACX4	13.70***	1.22	1.37
From JA to MeJA
TEA022559	TCS2	19.75***	13.5***	6.58**
TEA028049	TCS2	7.38**	23.7***	1.35
TEA028050	TCS2	24.64***	23.74***	6.83**
TEA032708	SAMT	17.93***	51.48***	13.34***
JAR1
TEA022080	JAR4	10.04**	13.20***	1.93
COI1
TEA009310	COI1	28.79***	5.08*	5.94**
TEA010295	COI1	18.92***	1.31	6.62**
JAZ
TEA009327	TIFY8	36.56***	0.29	1.47
TEA011549	EOL1	15.28***	7.69**	7.3**
TEA027049	TIFY9	1.51	0.82	2.38
TEA032228	TIFY9	63.82***	12.25***	5.47**
MYC2
TEA000036	SCRM	59.97***	0.29	1.48
TEA005840	BHLH25	19.51***	3.55	1.66
TEA007664	BHLH91	17.04***	0.09	0.15
TEA008168	GL3	74.88***	19.44***	8.31***
TEA011370	BHLH70	25.18***	4.31*	4.27*
TEA012161	AMS	15.54***	1.35	1.41
TEA013512	SCRM	65.00***	0.73	1.14
TEA013971	BHLH93	11.79***	2.83	3.25*
TEA016075	BHLH25	14.74***	1.30	1.51
TEA020013	GL3	16.90***	0.24	0.75
TEA021786	TDR	46.63***	3.79*	4.57*
TEA022746	BHLH14	15.05***	2.09	2.53
TEA024004	BHLH19	9.13**	1.64	1.72
TEA026466	BHLH30	21.87***	2.12	3.26*
TEA029740	ILR3	63.95***	8.73**	1.47
TEA029880	BHLH	77.59***	2.17	1.10
TEA030048	LHW	42.03***	4.82*	1.40
TEA033721	GL3	16.08***	0.64	2.19
Significant differences are reported as * P < 0.05.
** P < 0.01.
*** P < 0.001.
